# Supplementary material for: Decade-Long Trends in Antibiotic Prescriptions According to WHO AWaRe Classification Among Severe Acute Respiratory Infection Patients at Tertiary Hospitals in Bangladesh (2011–2020)
Source: Antibiotics (Basel). 2025 Feb 14;14(2):199. doi: 10.3390/antibiotics14020199 (PMC11852029; doi:10.3390/antibiotics14020199)
Supplement: Supplementary file 1 [file antibiotics-14-00199-s001.zip]

Archive with 1 entries (1 files):
- antibiotics-3382678-supplementary-done.pdf
